# Supplementary material for: Effects of Complete Oral Motor Intervention and Nonnutritive Sucking Alone on the Feeding Performance of Premature Infants: A Systematic Review and Meta-Analysis
Source: Children (Basel). 2023 Dec 20;11(1):4. doi: 10.3390/children11010004 (PMC10814782; doi:10.3390/children11010004)
Supplement: Supplementary file 1 [file children-11-00004-s001.zip]

Archive with 1 entries (1 files):
- children-2712565-supplementary.pdf
